# Supplementary material for: A Human Health Risk Assessment of Persistent Organic Pollutants in Wild Marine Mussels from the Western Cape Province of South Africa
Source: Foods. 2025 Jun 24;14(13):2226. doi: 10.3390/foods14132226 (PMC12249414; doi:10.3390/foods14132226)
Supplement: Supplementary file 1 [file foods-14-02226-s001.zip]

Archive with 1 entries (1 files):
- foods-3688459-supplementary.pdf
